# Supplementary material for: circRNA-02213 Regulates Milk Fat Synthesis in Bovine Mammary Epithelial Cells via ACSS2
Source: Genes (Basel). 2025 Nov 9;16(11):1351. doi: 10.3390/genes16111351 (PMC12652434; doi:10.3390/genes16111351)
Supplement: Supplementary file 1 [file genes-16-01351-s001.zip]

Archive with 1 entries (1 files):
- genes-3964318-supplementary.pdf
